# Supplementary material for: Bone-Specific Alkaline Phosphatase as a Complementary Diagnostic Marker for the Assessment of Children and Adolescents with Secondary Osteoporosis
Source: Diagnostics (Basel). 2025 Mar 5;15(5):630. doi: 10.3390/diagnostics15050630 (PMC11898864; doi:10.3390/diagnostics15050630)
Supplement: Supplementary file 1 [file diagnostics-15-00630-s001.zip]

Archive with 1 entries (1 files):
- diagnostics-3441802-supplementary.pdf
